# Supplementary material for: The Electrostatic Basis of Diacylglycerol Pyrophosphate—Protein Interaction
Source: Cells. 2022 Jan 15;11(2):290. doi: 10.3390/cells11020290 (PMC8774204; doi:10.3390/cells11020290)
Supplement: Supplementary file 1 [file cells-11-00290-s001.zip]

Archive with 1 entries (1 files):
- cells-1486477-supplementary.pdf
